# Supplementary material for: In Silico Mutational Analysis of Two-Component System Genes Associated with Colistin Resistance in Clinical Pseudomonas aeruginosa Isolates from Peshawar
Source: Biomolecules. 2026 Jun 29;16(7):962. doi: 10.3390/biom16070962 (PMC13406812; doi:10.3390/biom16070962)
Supplement: Supplementary file 1 [file biomolecules-16-00962-s001.zip]

Archive with 1 entries (1 files):
- biomolecules-4367141-supplementary.pdf
